# Supplementary material for: Promoter methylation analysis of O6-methylguanine-DNA methyltransferase in glioblastoma: detection by locked nucleic acid based quantitative PCR using an imprinted gene (SNURF) as a reference
Source: BMC Cancer. 2010 Feb 18;10:48. doi: 10.1186/1471-2407-10-48 (PMC2843669; doi:10.1186/1471-2407-10-48)
Supplement: Additional file 1 — MS-qLNAPCR and nested PCR data comparison. this file includes MS-qLNAPCR and nested PCR data for each of the 159 cases. GBM = glioblastoma; Nested-PCR: methylation status obtained by nested PCR; MS-qLNAPCR: methylation status obtained by MS-qLNAPCR. Met/Unmet Ratio: relative DNA copy number ratio between methylated and UnMethylated allele calculated from the formula described in Materials and methods; Ct [(mSNURF - uSNURF)]: delta Ct between SNURF methylated allele and SNURF UnMethylated allele. [file 1471-2407-10-48-S1.XLS]

## Sheet: Foglio1
ID	ID2	diagnosis	nested MS-PCR	MS-qPCR	Met/Unmet Ratio	Ct [(mSNURF – uSNURF)]
BF100	08/5614bk08/1531	GBM	MET	MET	0.0005	0.94
BF155	08/9274	GBM	UMET	UMET	0	1.94
BF1	08/11	GBM	MET	MET	0.34	0.71
BF132	08/7688	GBM	UMET	UMET	0	1.22
BF280	08/18184	GBM	UMET	UMET	0	-8.81
BF101	08/6495	GBM	UMET	UMET	0	-0.23
BF252	08/16436	GBM	UMET	UMET	0	0.08
BF267	08/17544	GBM	UMET	UMET	0	0.05
SF210	07/25630	GBM	MET	MET	>1	1.36
BF249	08/15339 BK 08/14113 B	GBM	MET	MET	0.03	1.46
BF264	08/17171	GBM	MET	MET	>1	0.91
SF190	07/23681	GBM	UMET	UMET	0	2
BF237	08/14983	GBM	MET	MET	>1	1.49
SF174	07/22478	GBM	UMET	UMET	0	-0.34
BF56	08/3572	GBM	UMET	UMET	0	0.33
BF274	08/17174	GBM	MET	MET	>1	1.34
BF37	08/2398	GBM	UMET	UMET	0	-0.03
BF215	08/13413	GBM	MET	MET	>1	2.89
BF212	08/13631	GBM	UMET	UMET	0	-1.47
BF107	08/6312	GBM	UMET	UMET	0	-0.15
BF123	08/7251	GBM	UMET	UMET	0	-0.72
BF242	08/15644	GBM	MET	MET	>1	0.58
BF78	08/4892	GBM	MET	MET	>1	0.94
BF38	08/2395	GBM	UMET	UMET	0	0.09
SF202	07/24984	GBM	UMET	UMET	0	0.8
BF65	08/3998	GBM	MET	MET	>1	-1.53
BF104	08/6217	GBM	UMET	UMET	0	1.23
BF224	08/13903 BKH08/3480/2	GBM	UMET	UMET	0	-0.46
BF163	08/9425	GBM	MET	MET	>1	0.99
BF74	08/5154BK06/4725	GBM	MET	MET	>1	-0.59
SF222	07/25562	GBM	MET	MET	>1	-0.48
SF159	07/21415	GBM	UMET	UMET	0	0.53
SF505	08/11002	GBM	UMET	UMET	0	-0.23
SF184	07/23518	GBM	MET	MET	>1	1.32
BF247	08/15085	GBM	UMET	UMET	0	0.52
BF71	08/4855	GBM	UMET	UMET	0	0.62
BF24	08/1703	GBM	MET	MET	>1	1.02
BF95	08/5303	GBM	MET	MET	>1	-1.02
BF159	08/9520	GBM	UMET	UMET	0	0.15
BF39	08/2833	GBM	UMET	UMET	0	-0.26
BF133	08/7690	GBM	MET	MET	0.002	1.3
BF257	08/16668BK08/11063	GBM	UMET	UMET	0	0.69
BF231	08/14807	GBM	UMET	UMET	0	0.3
BF269	08/17771BK08/16826	GBM	UMET	UMET	0	1.07
BF131	08/7686	GBM	MET	MET	0.299	0.15
BF11	07/27286	GBM	MET	MET	0.07	0.86
BF196	08/12645BK06/IST-14354A	GBM	MET	MET	0.33	0.45
BF82	08/4535BK08/2075	GBM	MET	MET	>1	1.4
BF76	08/5024	GBM	UMET	UMET	0	-0.1
BF207	08/12186	GBM	MET	MET	>1	0.65
BF19	08/91	GBM	UMET	UMET	0	0.01
BF278	08/18200	GBM	MET	MET	0.1	2.2
SF169	07/22308	GBM	UMET	UMET	0	0.79
SF171	07/22254	GBM	UMET	UMET	0	0.44
BF55	08/3607	GBM	MET	MET	>1	1.01
SF217	07/25567	GBM	UMET	UMET	0	1.34
BF15	08/22	GBM	MET	MET	>1	-0.16
BF262	08/17182	GBM	UMET	UMET	0	0.7
BF88	08/5373	GBM	MET	MET	0.46	0.23
BF230	08/14873	GBM	UMET	MET	0.0008	-0.32
BF122	08/7253	GBM	MET	MET	>1	1.68
BF181	08/11516BK08/8023	GBM	MET	MET	0.003	-0.77
BF171	08/10590BK08/231	GBM	UMET	UMET	0	-2.54
BF166	08/9698BK08/4348-2	GBM	MET	MET	>1	0.71
BF210	08/13096	GBM	UMET	UMET	0	1.98
SF212	07/25572	GBM	UMET	UMET	0	0.7
BF268	08/17546	GBM	UMET	UMET	0	1.01
SF170	07/22252	GBM	UMET	UMET	0	-0.3
BF32	08/2636	GLIO	UMET	UMET	0	0.78
BF84	08/6068	GBM	UMET	UMET	0	1.41
SF173	07/22194	GBM	MET	MET	>1	1.01
BF73	08/5172	GBM	MET	MET	>1	-0.74
BF217	08/13309	GBM	UMET	UMET	0	0.69
SF181	07/23683	GBM	UMET	UMET	0	0.3
BF187	08/12972	GBM	UMET	UMET	0	0.21
BF77	08/4891	GBM	UMET	UMET	0	-0.19
SF204	07/24987	GBM	UMET	UMET	0	0.58
BF125	08/7850	GBM	MET	MET	0.001	0.28
BF222	08/14096	GBM	MET	MET	>1	-0.25
BF60	08/4303	GBM	UMET	UMET	0	-0.11
BF186	08/11579	GBM	MET	MET	>1	0.055
SF209	07/25637	GBM	UMET	UMET	0	0.36
BF119	08/5723	GBM	UMET	UMET	0	0.08
BF236	08/15112	GBM	MET	MET	>1	0.82
SF175	07/22482	GBM	UMET	UMET	0	0.22
BF243	08/15512	GBM	MET	MET	>1	1.28
BF208	08/12119	GBM	UMET	UMET	0	0.74
BF273	08/17314	GBM	MET	MET	>1	0.57
BF96	08/5308BK07/1373	GBM	UMET	UMET	0	0.17
SF205	07/25907	GBM	MET	MET	>1	1.38
BF44	08/2979	GBM	MET	MET	0.07	0.23
BF276	08/18040	GBM	UMET	UMET	0	0.39
BF261	08/17305	GBM	UMET	UMET	0	0.87
BF64	08/4278	GBM	MET	MET	0.07	0.19
BF162	08/10037	GBM	MET	MET	>1	-0.35
BF134	08/7692	GBM	UMET	UMET	0	0.05
BF275	08/17911BK07/14451	GBM	UMET	UMET	0	-0.75
BF160	08/9696	GBM	MET	MET	0.37	0.85
BF219	08/14098BK4383-2	GBM	MET	MET	0.76	0.4
BF66	08/5264	GBM	MET	MET	0.92	0.63
BF117	08/6915	GBM	MET	MET	0.089	0.59
BF265	08/17492	GBM	UMET	UMET	0	2.04
SF203	07/23383	GBM	UMET	UMET	0	-0.87
BF258	08/16779	GBM	MET	MET	>1	-1.43
BF266	08/17454	GBM	UMET	UMET	0	0.79
BF183	08/11463	GBM	MET	MET	>1	0.03
SF224	07/25557	GBM	UMET	UMET	0	-1.41
BF86	08/6057	GBM	UMET	UMET	0	2.94
BF240	08/15766	GBM	MET	MET	0.46	0.3
BF29	08/2808	GBM	UMET	UMET	0	2.59
BF20	08/104	GBM	UMET	UMET	0	0.65
BF121	08/7250	GBM	UMET	UMET	0	-0.24
SF504	07/6606	GBM	MET	MET	>1	0.68
BF193	08/12785	GBM	UMET	UMET	0	0.76
BF246	08/15373	GBM	MET	MET	0.07	1.52
BF3	08/3	GBM	UMET	UMET	0	0.4
SF188	07/23939	GBM	UMET	UMET	0	0.03
SF221	07/25563	GBM	UMET	UMET	0	1.27
SF177	07/22465	GBM	UMET	UMET	0	0.67
BF87	08/5698	GBM	UMET	UMET	0	0.02
BF244	08/15535	GBM	MET	MET	>1	1.7
SF502	07/15624	GBM	MET	MET	>1	0.42
BF85	08/6071	GBM	UMET	UMET	0	0.04
BF50	08/3263	GBM	UMET	UMET	0	0.44
BF226	08/13803	GBM	UMET	UMET	0	0.88
BF72	08/4795	GBM	UMET	UMET	0	0.72
BF154	08/9390	GBM	UMET	UMET	0	1.4
BF25	08/1421	GBM	UMET	UMET	0	-2.61
BF202	08/12515	GBM	UMET	UMET	0	0.04
BF33	08/2465	GBM	MET	MET	>1	0.6
BF59	08/4309	GBM	MET	MET	0.1	0.4
BF89	08/5711	GBM	UMET	UMET	0	-1.1
BF213	08/13562BK A2	GBM	MET	MET	0.21	1.34
SF183	07/23686	GBM	MET	MET	0.1	0.5
BF26	08/792	GBM	UMET	UMET	0	-0.86
BF90	08/3528	GBM	MET	MET	>1	0.24
BF62	08/4308BK08/1533A1	GBM	UMET	UMET	0	0.11
BF200	08/12536	GBM	MET	MET	>1	0.37
BF185	08/11771	GBM	MET	MET	0.293	0.07
BF241	08/15633	GBM	UMET	UMET	0	1.49
BF287	08/19431	GBM	MET	MET	>1	0.3
BF4	08/1	GBM	MET	MET	>1	2.3
BF259	08/16709	GBM	UMET	UMET	0	0.42
BF128	08/7678	GBM	MET	MET	>1	0.46
BF28	08/972	GBM	UMET	UMET	0	-0.18
BF198	08/12635	GBM	UMET	UMET	0	0.56
BF180	08/11451	GBM	MET	MET	0.087	0.07
BF116	08/6685	GBM	MET	MET	0.072	-0.06
BF168	08/10261	GBM	UMET	UMET	0	0.85
BF263	08/17178	GBM	UMET	UMET	0	1.58
BF203	08/12521	GBM	UMET	UMET	0	0.43
BF170	08/10810BK08/I/9321	GBM	UMET	UMET	0	0.02
BF94	08/3532	GBM	UMET	UMET	0	-0.88
BF216	08/13261	GBM	MET	MET	>1	0.38
BF51	08/3490	GBM	UMET	UMET	0	0.35
SF206	07/25874	GBM GIANT CELLS	MET	MET	0.14	0.82
BF61	08/4525	GBM	MET	MET	0.16	0.51
BF169	08/10533BK08/9016	GBM	UMET	UMET	0	-1.54
BF288	08/19389	GBM	MET	MET	0.031	-0.78
							0.001-0.33	23
							0.34-0.66	4
							0.67-1	43
